# Supplementary material for: Efficacy of COVID-19 mRNA vaccination in patients with autoimmune disorders: humoral and cellular immune response
Source: BMC Med. 2023 Jun 14;21:210. doi: 10.1186/s12916-023-02868-w (PMC10266318; doi:10.1186/s12916-023-02868-w)
Supplement: Supplementary file 4 — Additional file 4: Supplemental excel data. Cluster analysis raw data. [file 12916_2023_2868_MOESM4_ESM.xlsx]

## Sheet: cluster analysis raw data
Cluster
Ward Linkage
Agglomeration Schedule
Stage	Cluster Combined		Coefficients	Stage Cluster First Appears		Next Stage
	Cluster 1	Cluster 2		Cluster 1	Cluster 2
1	10	13	3.55864e+07	0	0	21
2	8	32	9.11819e+07	0	0	15
3	3	6	1.60048e+08	0	0	6
4	22	25	2.65406e+08	0	0	11
5	11	18	4.04333e+08	0	0	9
6	2	3	5.48755e+08	0	3	16
7	5	26	7.09448e+08	0	0	17
8	1	4	8.94963e+08	0	0	15
9	11	38	1.08461e+09	5	0	24
10	30	34	1.28337e+09	0	0	19
11	15	22	1.50308e+09	0	4	16
12	17	23	1.7238e+09	0	0	24
13	21	31	1.97401e+09	0	0	27
14	14	37	2.24659e+09	0	0	19
15	1	8	2.53824e+09	8	2	18
16	2	15	2.83372e+09	6	11	17
17	2	5	3.36074e+09	16	7	28
18	1	7	4.0369e+09	15	0	20
19	14	30	4.71739e+09	14	10	33
20	1	19	5.42945e+09	18	0	28
21	9	10	6.23325e+09	0	1	26
22	12	28	7.07837e+09	0	0	23
23	12	36	8.1009e+09	22	0	30
24	11	17	9.27203e+09	9	12	29
25	29	33	1.05661e+10	0	0	30
26	9	27	1.21895e+10	21	0	32
27	20	21	1.42302e+10	0	13	29
28	1	2	1.67376e+10	20	17	33
29	11	20	1.99904e+10	24	27	31
30	12	29	2.33758e+10	23	25	35
31	11	16	2.75809e+10	29	0	32
32	9	11	3.28246e+10	26	31	35
33	1	14	3.81751e+10	28	19	37
34	24	35	4.73803e+10	0	0	36
35	9	12	5.85045e+10	32	30	36
36	9	24	9.98661e+10	35	34	37
37	1	9	1.7484e+11	33	36	0
Crosstabs
cluster2 * Treatment Crosstabulation
Count
		TRATTAMENTO				Total
		1	2	3	4
cluster2	1	9	3	5	1	18
	2	5	6	6	3	20
Total		14	9	11	4	38
Chi-Square Tests
	Value	df	Asymptotic Significance (2-sided)
Pearson Chi-Square	3,137a	3	0.370953
Likelihood Ratio	3.21055	3	0.360288
Linear-by-Linear Association	1.84745	1	0.17408
N of Valid Cases	38
a. 4 cells (50,0%) have expected count less than 5. The minimum expected count is 1,89.
NPar Tests
Mann-Whitney Test
Test Statisticsa
		CD3 (% on Lympho)	CD4/CD8	CD4 EM (% on CD4)	CD8 EM (% on CD8)	Ag1 (CD4) IU/ml	Ag2 (CD4/CD8) IU/ml	Titolo Abs anti-S (cutoff &gt;=1) IU/ml	NS MCP-1 CCL2	Ag1 MCP-1	Ag2 MCP-1	NS IP-10	Ag1 CXCL10	Ag2 CXCL10	NS MIG	Ag1 CXCL9	Ag2 CXCL9	NS IL-8	Ag1 IL-8	Ag2 IL-8	NS RANTES	Ag1 RANTES	Ag2 RANTES	40L/CD137/CD4	40L/IFN-g/CD4	40L/Il-2/CD4	40L/Il-17/CD4	40L/CD137/CD8	40L/IFN-g/CD8	40L/Il-2/CD8	40L/Il-17/CD8
Mann-Whitney U		163	158.5	142	113.5	60.5	85.5	167	45	37	47	161	73	93	117	47	59	18	4	5	158	166	173	155	114.5	149	137.5	165.5	178	155	155
Wilcoxon W		334	329.5	313	284.5	231.5	256.5	338	216	208	218	332	244	264	288	218	230	189	175	176	329	337	383	326	285.5	320	308.5	375.5	388	365	365
Z		-0.497108	-0.628627	-1.11106	-1.94425	-3.5063	-2.77767	-0.380267	-3.94676	-4.18064	-3.88829	-0.55547	-3.12817	-2.54347	-1.84182	-3.88829	-3.53747	-4.73611	-5.14541	-5.11617	-0.643176	-0.409294	-0.204647	-0.730882	-1.91869	-0.906492	-1.24263	-0.453141	-0.0784327	-0.828341	-0.801527
Asymp. Sig. (2-tailed)		0.619113	0.529593	0.266542	0.0518651	0.000454386	0.00547509	0.703748	7.92155e-05	2.90686e-05	0.000100953	0.578573	0.00175896	0.0109758	0.0655012	0.000100953	0.000403984	2.17856e-06	2.66941e-07	3.11799e-07	0.52011	0.682324	0.837848	0.464851	0.0550232	0.364676	0.214002	0.650447	0.937484	0.407478	0.422827
Exact Sig. [2*(1-tailed Sig.)]		,633b	,534b	,276b	,051b	,000b	,005b	,718b	,000b	,000b	,000b	,593b	,001b	,010b	,067b	,000b	,000b	,000b	,000b	,000b	,534b	,696b	,851b	,478b	,055b	,377b	,217b	,675b	,965b	,478b	,478b
a. Grouping Variable: cluster2
b. Not corrected for ties.
Summarize
cluster2		CD3 (% on Lympho)	CD4/CD8	CD4 EM (% on CD4)	CD8 EM (% on CD8)	Ag1 (CD4) IU/ml	Ag2 (CD4/CD8) IU/ml	Titolo Abs anti-S (cutoff &gt;=1) IU/ml	NS MCP-1 CCL2	Ag1 MCP-1	Ag2 MCP-1	NS IP-10	Ag1 CXCL10	Ag2 CXCL10	NS MIG	Ag1 CXCL9	Ag2 CXCL9	NS IL-8	Ag1 IL-8	Ag2 IL-8	NS RANTES	Ag1 RANTES	Ag2 RANTES	40L/CD137/CD4	40L/IFN-g/CD4	40L/Il-2/CD4	40L/Il-17/CD4	40L/CD137/CD8	40L/IFN-g/CD8	40L/Il-2/CD8	40L/Il-17/CD8
1	N	18	18	18	18	18	18	18	18	18	18	18	18	18	18	18	18	18	18	18	18	18	18	18	18	18	18	18	18	18	18
	Mean	54.8944	1.87756	27.4939	25.2972	0.0727778	0.161111	897.254	1131.16	3049.57	3993.97	519.378	1649.65	2293.81	150.85	295.141	374.875	10025.8	20423.9	22059.7	21863.6	26013.3	27364.9	0.03203	0.00497722	0.0222044	0.0218797	0.00458233	0.00133833	0.003149	0.00454833
	Std. Deviation	13.3195	0.948998	13.9745	13.0014	0.127039	0.259952	1476.69	1111.39	2008.24	2348.55	935.782	2023.5	2550.72	264.079	375.871	426.898	7568.72	9469.59	11713.3	10613.9	11892.7	13015.3	0.0252114	0.00633799	0.0257802	0.0200695	0.00814568	0.00380972	0.00752883	0.00909929
	Median	55.3	1.8405	27.85	25.7	0.02	0.035	254.3	817.977	2412.54	4132.31	227.82	888.061	972.506	75.8477	141.793	191.834	7978.27	19320.7	20554.3	18605.8	22691.1	22608.2	0.03199	0.00342	0.011125	0.017387	0.00086	0	0	0.000429
	Minimum	22.8	0.4	5.74	1.61	0	0	0.4	166.164	657.958	397.03	27.709	132.935	186.319	0.838131	17.2227	24.2099	1575.86	2260.82	1667.37	9804.39	12675.3	11366.9	0	0	0	0	0	0	0	0
	Maximum	79	4.2	58.2	49.2	0.46	0.74	5001	4816.14	7755.07	7581.31	3881.47	6808.66	9855	1132.82	1245.51	1571.68	30866.2	37583.9	48378	43057.5	52699	54791.4	0.09379	0.024	0.08174	0.07341	0.031012	0.016	0.032012	0.033012
2	N	20	20	20	20	20	20	20	20	20	20	20	20	20	20	20	20	20	20	20	20	20	20	20	20	20	20	20	20	20	20
	Mean	57.725	2.07985	33.49	34.1	1.9245	2.7675	793.403	4537.2	22288.3	25464.2	356.115	7301.32	8302.36	189.1	2383.94	3505.85	39167.3	72611.5	80466.8	22858.4	27859.3	26700.5	0.0569118	0.0155442	0.0438752	0.0468001	0.005457	0.0006518	0.004294	0.00492195
	Std. Deviation	15.868	0.912738	15.0446	13.1882	2.8286	3.845	986.548	5207.87	26938.6	27950.1	279.809	7218.59	8607.01	157.895	2610.02	4926.71	19439.8	30474.5	35293.1	8747.36	11692.5	11955.2	0.0727847	0.0224578	0.0678788	0.0644188	0.0158974	0.00166097	0.0147076	0.0158511
	Median	60.95	2.0315	28.9	31.05	0.53	1.02	505.2	3577.4	11046.9	13628.9	261.184	4539.27	5699.84	141.683	1335.13	1617.04	36344.9	65275.4	74077.2	19774.6	25220.3	22749.6	0.032	0.0078	0.01659	0.03023	3.5e-05	0	0	0
	Minimum	34.4	0.53	14.3	15.6	0.01	0	0.4	832.957	2367.5	1935.55	43.8555	508.516	364.36	24.7143	81.6462	49.2996	11589	28775.4	39349.7	10986.9	14131.3	9824.11	0.000627	0	0	7e-05	0	0	0	0
	Maximum	83.6	3.76	74.8	66.5	11	11	3801	24670.3	109046	119213	1061.15	22883.8	28540.2	614.468	8010.87	17426.1	84486.4	163016	188187	39209.8	57622.1	54437.4	0.296	0.074033	0.277	0.277	0.071	0.0072	0.066	0.071
Total	N	38	38	38	38	38	38	38	38	38	38	38	38	38	38	38	38	38	38	38	38	38	38	38	38	38	38	38	38	38	38
	Mean	56.3842	1.98403	30.6497	29.9303	1.04737	1.53289	842.595	2923.81	13175.2	15294.1	433.45	4624.21	5456.21	170.982	1394.51	2022.76	25363.4	47891.1	52800.3	22387.2	26984.9	27015.2	0.0451257	0.0105388	0.0336101	0.0349957	0.00504268	0.000977	0.00375163	0.00474497
	Std. Deviation	14.5898	0.923076	14.6683	13.6682	2.23472	3.05978	1226.56	4179.16	21662.7	22841.3	670.353	6067.77	7090.46	212.646	2163.38	3880.46	20924.2	34863.3	39700.7	9555.42	11664.6	12302	0.0563112	0.017494	0.052836	0.0497498	0.0126673	0.00286461	0.0117243	0.0129268
	Median	58.25	1.935	28.35	28.6	0.085	0.22	378.7	1447.97	4859.72	6309.49	252.264	1740.58	2242.52	88.027	402.895	527.095	18657.5	40445.5	42201.5	19621.6	22691.1	22608.2	0.03199	0.004545	0.01559	0.023316	3.5e-05	0	0	0
	Minimum	22.8	0.4	5.74	1.61	0	0	0.4	166.164	657.958	397.03	27.709	132.935	186.319	0.838131	17.2227	24.2099	1575.86	2260.82	1667.37	9804.39	12675.3	9824.11	0	0	0	0	0	0	0	0
	Maximum	83.6	4.2	74.8	66.5	11	11	5001	24670.3	109046	119213	3881.47	22883.8	28540.2	1132.82	8010.87	17426.1	84486.4	163016	188187	43057.5	57622.1	54791.4	0.296	0.074033	0.277	0.277	0.071	0.016	0.066	0.071
